# Supplementary material for: Characterization and In Vitro Cytotoxicity Safety Screening of Fractionated Organosolv Lignin on Diverse Primary Human Cell Types Commonly Used in Tissue Engineering
Source: Biology (Basel). 2022 Apr 30;11(5):696. doi: 10.3390/biology11050696 (PMC9139013; doi:10.3390/biology11050696)
Supplement: Supplementary file 1 [file biology-11-00696-s001.zip]

Archive with 1 entries (1 files):
- biology-1701508-supplementary.pdf
